# Supplementary material for: The Eye of the Beholder: Male Mate Choice Is Influenced by Partner Infection Status and Self‐Condition
Source: Ecol Evol. 2025 Sep 27;15(10):e72178. doi: 10.1002/ece3.72178 (PMC12475968; doi:10.1002/ece3.72178)
Supplement: Supplementary file 1 — Data S1: ece372178‐sup‐0001‐Supinfo.xlsx. [file ECE3-15-e72178-s001.xlsx]

## Sheet: Experiment 1
	Visits	Time	Visits	Time
	Control	Control	Infected	Infected
	1	18	2	179
	3	47	4	235
	1	570	0	0
	2	30	1	32
	4	142	2	26
	2	524	0	0
	0	0	0	0
	2	379	0	0
	7	331	3	128
	1	251	1	29
	0	0	1	121
	5	139	1	32
	1	488	0	0
	1	526	0	0
	3	379	0	0
	3	337	1	7
	3	138	2	81
	2	23	2	139
	0	0	1	498
	1	9	2	69
	1	35	2	29
	5	90	6	277
	2	264	1	178
	0	0	0	0
	1	128	0	0
	1	345	0	0
	5	181	7	153
	3	212	3	107
	1	585	0	0
	1	364	1	101
	1	566	0	0

## Sheet: Experiment 2
Survival	Males	Time	Censor		Oviposition	Females that oviposited	Females that did not oviposit	Females that oviposited	Females that did not oviposit
	control	2	1			Control	Control	Infected	Infected
	control	3	1			0.41	0.59	0.071	0.929
	control	3	1
	control	5	1
	control	5	1
	control	5	1
	control	6	1
	control	7	1
	control	7	1
	control	8	1
	control	9	1
	control	9	1
	control	11	1
	control	13	1
	control	21	1
	control	24	1
	infectad	1	1
	infectad	2	1
	infectad	4	1
	infectad	5	1
	infectad	5	1
	infectad	7	1
	infectad	7	1
	infectad	8	1
	infectad	9	1
	infectad	10	1
	infectad	10	1
	infectad	12	1
	infectad	13	1
	infectad	24	1

## Sheet: Experiment 3
	Visits	Time	Visits	Time
	Control	Control	Infected	Infected
	2	139	1	26
	4	65	2	29
	2	90	0	0
	1	21	4	74
	3	219	0	0
	1	60	3	140
	1	239	0	0
	0	0	4	427
	1	29	1	20
	4	191	0	0
	0	0	2	264
	1	271	2	193
	4	42	1	6
	2	20	3	130
	3	59	1	145
	2	61	5	106
	1	455	0	0
	7	131	0	0
	3	78	3	161
	2	61	2	62
	1	28	1	47
	3	57	3	17
	3	108	1	81
	3	76	0	0
	0	0	1	456
	3	26	0	0
	1	129	1	111
	2	33	2	46
	2	60	2	37
	1	99	1	8

## Sheet: Experiment 4
	Visits	Time	Visits	Time
	Control	Control	Infected	Infected
	0	0	2	216
	1	57	2	143
	4	124	1	28
	2	59	3	202
	0	0	4	96
	3	65	3	96
	0	0	2	76
	0	0	1	502
	3	93	3	134
	1	374	0	0
	2	39	0	0
	0	0	3	50
	4	52	2	55
	2	192	1	2
	1	27	4	270
	2	47	1	72
	4	187	2	161
	0	0	2	86
	1	54	1	341
	4	102	1	24
	1	130	0	0
	1	75	1	212
	0	0	2	73
	2	84	1	38
	0	0	1	60
	1	134	0	0
	3	253	1	67
	1	510	0	0
	3	113	0	0
	2	70	0	0

## Sheet: Experiment 5
	Visits	Time	Visits	Time
	Control	Control	Infected	Infected
	1	7	2	51
	1	80	1	163
	3	140	5	72
	1	16	4	174
	2	68	1	21
	2	61	7	57
	2	20	1	5
	0	0	4	181
	3	30	4	67
	1	15	2	219
	1	458	1	85
	2	337	2	15
	3	28	2	22
